# Supplementary material for: New skeletal material sheds light on the palaeobiology of the Pleistocene marsupial carnivore, Thylacoleo carnifex
Source: PLoS One. 2018 Dec 12;13(12):e0208020. doi: 10.1371/journal.pone.0208020 (PMC6291118; doi:10.1371/journal.pone.0208020)
Supplement: S1 Table — (XLSX) [file pone.0208020.s001.xlsx]

## Sheet: 02-7-1
Thylacoleo carnifex
Specimen number WAM 02-7-1
Vertebra	length (l)	ant width (b) centrum	ant height (h) centrum	pst width centrum	pst height centrum	trans proc width	neural spine height	min. dia. Centrum
C1
C2	38.71	23.32	18.32				45.64	14.24
C3	15.75	26.24	15.33				41.31	15.7
C4	15.51	26.13	15.61				40.41	15.18
C5*	14.79	27.39	15.21				36.52	15.46
C6	15.04	28.24	14.66				31.51	15
C7	15.02	28.19	15.12				35.47	14.88
T1	17.73	24.82	14.98				46	15.14
T2	19.13	21.92	15.29				61.72	15.56
T3	19.7	21.79	16.22				57.15	16.67
T4	19.74	21.96	17.44				44.92	17.51
T5	19.58	22.36	17.52				42.93	17.97
T6	19.03	23.42	17.55				42.42	17.99
T7	19.47	24.27	17.58				43.47	16.53
T8	20.1	22.49	17.66					17.53
T9	20.39	24.42	17.91				44.67	17.99
T10	20.83	25.66	18.82				45.33	19.42
T11	22.2	24	20.28					19.84
T12	21.75	25.59	19.56					18.33
T13	23.05	25.23	19.43					20.7
L1	24.01	25.23	21.42					21.77
L2	25.19	26.27	21.64					22.3
L3	27.88	26.89	22.38				10.29	23.6
L4	29.21	29.47	22.52				12.1	24.16
L5	30.03	30.18	23.86				13.72	24
L6	30.67	29.98	23.6				17.05	23
S1	32.29	29.53	23.4				20	24.56
S2*	26.71	26.16	21.89				16.7	23.63
S3*	26.21	26.13	21.19					22.69
CD1	27.11	24.73	20.49					18.68
CD2	26.95	26.93	19.75					19.3
CD3	26.98	26.42	19.92					18.18
CD4	26.27	25.48	21.06					17.71
CD5	26.64	24.57	20.78					16.76
CD6	28.24	23.07	19.73					15.43
CD7	29.31	21.59	17.55					14.78
CD8	30.83	21.56	18.09					15
CD9	31.09	21.76	16.95					14.36
CD10	34.24	19.15	15.88					12.3
CD11	35.13	16.54	14.82					9.77
CD12	34.38	15.85	13.76					5.55
CD13	33.53	15.06	12.69					4.69
CD14	32.31	13.13	11.21
CD15	30.34	11.95	10.95
CD16	28.46	11.53	9.51
CD17	25.33	10.26	8.77
CD18	23.31	10.27	7.39
CD19	20.18	8.91	7.6
CD20	16.32	8.51	6.43
CD21	11.78	6.86	5.62
CD22	8.47	5.83	5.31
CD23	6.51	4.25	4.25
TOTAL	1223.43

## Sheet: 02-7-2
Thylacoleo carnifex
Specimen number WAM 02-7-2
Vertebra	length (l)	ant width (b) centrum	ant height (h) centrum	pst width centrum	pst height centrum	trans proc width	neural spine height	min. dia. Centrum	ant area centrum	centrum length
C1
C2	41.93			23.2	19.5					41.93
C3	16.67	24.63	18.74	25.13	19.52	49.42	43.6	18.37	362.329	58.6
C4	16.25	20.54	19.21	26.93	19.72	60.22	72	19.35	309.74	74.85
C5*	16.7	27.4	19.64	28.67	19.04	60.79		20.11	422.437	91.55
C6	17.27	27.15	21.54	28.13	20.45	62.83		20.14	459.077	108.82
C7	16.63	30.21	18.01				39.35	21.22	427.104	125.45
T1*	16.5	23.51	20.11	26.8	24.29	73.36		22.75	371.137	141.95
T2*	16.5				24.96	60.48		23.63		158.45
T3	16.2	22.77	22.73	24.72	23.37	62.04	44.39	23.3	406.286	174.65
T4	18.97	23.29	23.56	26.89	22.93	55.48	55.46	23.39	430.739	193.62
T5	17.72	24.73	22.94	28.5	25.58	50		24.32	445.335	211.34
T6*	17.8		23.58			52.8		24.44		229.14
T7*	17.97							24.89		247.11
T8	18.23	24	23.67	25.5	21.5		39.47	21.45	445.943	265.34
T9	21.58	24.56	20.63	25.1	20.56	50.2	43.75	19.66	397.738	286.92
T10	21.95	23.9	20.53	26.76	20.22	50.08	43.33	19.6	385.174	308.87
T11	22.56	25.21	20.97	25.35	20.6	50.11	46.04	20.37	414.993	331.43
T12	22.65	24.8	21	25.81	21.11	48.47	45	19.88	408.828	354.08
T13	23.41	25.74	21.62	27.01	21.48	46.1	45	21.06	436.852	377.49
L1	24.56	26.18	21.97	27.73	23.56	36.45	43.94	20.8	451.512	402.05
L2	25.74	27.5	24.37	28.65	24.43	45	46.09	22.72	526.087	427.79
L3	27.96	29.67	24.18	30.43	26.25	63.5	52.68	22.6	563.175	455.75
L4	29.69	29.3	25.79	30.98	26.74	65.96	54.05	22.8	593.183	485.44
L5	30.8	29.99	25.38	32.03	26.1	68.58	54.2	22.88	597.5	516.24
L6	31.4	30.3	25.2	32.3	26.3	64.76	57.3	25.26	599.395	547.64
S1	31.25	31.07	26.33	26.13	23.86	68.61	57.35	26.39	642.187	578.89
S2	26.1	26.13	23.86	22.33	18.4	53.47			489.418	604.99
S3	23.61	22.33	18.4	22.97	20	47.39		18.94	322.535	628.6
S4	26.68	22.92	20	26.53	19.6	40.04		18.83	359.844	655.28
CD1	26.08	25.19	20.76	25.92	19.93	68		18.32	410.511	681.36
CD2	25.3	26.25	18.99	25.32	18.54	57.54		16.72	391.313	706.66
CD3	25.86	25.45	18.27	24.36	17.74	48.96		16.35	365.003	732.52
CD4	25.46	25.5	18.05	42.31	18.04	60.66		14.64	361.316	757.98
CD5	26.4	21.81	17.39	22.93	17	54.26		14.49	297.732	784.38
CD6	28.88	20.62	16.36	21.14	15.3	44.5		14.09	264.814	813.26
CD7	30.45	19.67	16.17	20.1	15.8	43.4		14.19	249.68	843.71
CD8	32.43	20.9	15.72	19.83	14.68	39.51		13	257.91	876.14
CD9	33.98	20.01	14.65	17.97	14.94	34.81		10.47	230.12	910.12
CD10	35.34	19.69	14.48	17.2	13.61	32.3		8.77	223.812	945.46
CD11	35.42	17.87	12.76	15.07	12.7	28.79		8.19	178.997	980.88
CD12	34.46	14.61	12.47	13.24	11.89	26.45		8.05	143.017	1015.34
CD13	32.99	13.66	12.05	12.24	12.02	22.44		7.98	129.213	1048.33
CD14	31.19	11.97	10.68	12.02	10.23	18.38		7.26	100.354	1079.52
CD15	28.79	10.7	9.51	9.5	10.22	18.45		5.89	79.8792	1108.31
CD16	25.75	10.55	9.05	8.59	6.54	15.72		4.77	74.9498	1134.06
TOTAL	1134.06
																		#DIV/0!
																		#NUM!

## Sheet: 02-7-6
Thylacoleo carnifex
Specimen number WAM 02-7-6
Vertebra	length (l)	ant height(h) centrum	ant width (b) centrum	pst width centrum	pst height centrum	trans proc width	neural spine height	min. dia. Centrum
C1
C2	37.34
C3	12.61	16.38	26.62
C4	13.23	15.34	25.75
C5	14.35	15.21	26.87
C6	14.96	15.25	26.51
C7	15.55	15.22	28.8
T1	18.13	16.58	22.28
T2	19.8	17.41	20.62
T3	20.23	18.11	21.88
T4	19.81	19.02	22.56
T5	19.14	18.13	22.52
T6	19.61	18.11	20.94
T7	19.48	18.65	21.38
T8	21.07	19.13	24.58
T9	21.51	20.4	24.52
T10	22.26	20.46	25.89
T11*	22.94
T12*	23.62
T13*	24.3
L1	24.32	21.71	27.58
L2	25.97	22.61	28.88
L3	32.05	23.66	30.79
L4	29.29	23.63	30.23
L5	30.61	25.65	30.15
L6	30.74	24.13	31.85
S1	30.86	24.66	22.42
S2	24.11		25.63
S3	25.28
CD1	24.57	19.34	26.17
CD2	23.09	19.12	20.49
CD3	24.08	18.48	23.16
CD4	25.23	18.03	22.69
CD5	25.51	17.7	20
CD6	26.75	17.19	20
CD7	27.31	17.1	20.02
CD8	28.8	16.06	18.96
CD9	30.29	15.14	18.49
CD10	32.21	13.13	15.45
CD11	31.19	13.02	15.5
CD12	30.39	11.58	14.68
CD13	29.55	11.45	13.42
CD14	27.26	11.01	12.15
CD15	25.53	9.11	9.66
CD16
CD17
CD18
CD19
CD20
CD21
CD22
CD23

## Sheet: KC4
Thylacoleo carnifex
Specimen number Komatsu Cave #4 (P433221)
Vertebra	length (l)	ant width (b) centrum	ant height (h) centrum	pst width centrum	pst height centrum	trans proc width	neural spine height	min. dia. Centrum
C1
C2	15	16.2	12.7
C3	10.8
C4	10.75
C5	10.75
C6	10.75
C7	10.9			19.5
T1	12.8	23	14.7	22.5	15.3			14.8
T2	14.5	19.86	12.3	18.8	17.3			18.5
T3	15	18.8	15.4	20.6	14.5
T4	15.5	19.4	15.2	19.3	14.8
T5	14	19.4	14.6	21.4	15.4
T6	14.6	20.7	15.9	20.9	14.9
T7	14.8	20.4	15	20	15
T8	14.7	19.6	15.1	21	15.1
T9	14.8	20.72	15.4	20.7	17.9			17.5
T10	14.5	22.4	18.1	22	19			18.6
T11	15.5	21.2	18.5	21.8	17.5			19.1
T12	16	20.4	19.2	21.9	19			18.5
T13	18	23.2	18.9	24	19.4			19
L1	19.1	23.5	19.5	25.5	19.6			19
L2	20.5	25	19.3	25.6	20.5			19
L3	22	25.7	19.8	25.7	20.9			21.5
L4	22.5	27.4	21.4	27.8	23.4			22.6
L5	21.1	26	22	25.9	23.5			22
L6	21.5	21.8	24.2	22				20
S1	22	22.2	19.5	22.3	15.5
S2	21.9	21	15	22.89	14.73
CD1
CD2
CD3
CD4
CD5
CD6
CD7
CD8
CD9
CD10
CD11
CD12
CD13
CD14
CD15

## Sheet: KC11
Thylacoleo carnifex
Specimen number Komatsu Cave #11 (P43220)
Vertebra	length (l)	ant width (b) centrum	ant height (h) centrum	pst width centrum	pst height centrum	trans proc width	neural spine height	min. dia. Centrum
C1
C2
C3
C4
C5
C6
C7
T1
T2
T3
T4
T5
T6
T7						49	36.9
T8						47	41.8
T9	18.8	22.3	21	22.9	23.2	45.5	49.5
T10	18.5	23.5	21.5	25.3	22	44	37.5
T11	18.5	22.7	22	24	22.3	45.9	34
T12	19.3	23.7	21.3	27.4	23	45	28.1
T13	19.3	25.5	24.4	28.6	23.8	46	31.7
L1	21	27	22.6	28.1	24	39	31.5
L2	22.8	27.8	23.2	29.1	23.7	39	33.5
L3	25.1	27.8	27.2	30.8	26.8	52.3	29.2
L4	25.1	30	26.3	31.1	27.2	58.7
L5	25.5	30.2	27.2	31.6	27.1	63.2
L6	25.5	29.5	28.2	31.7	27	60.5
S1	27.3	31.4	25.7	25.2
S2	21	23.6	25	23.7	16.8
CD1	22.2	21.3	15.9	51.7
CD2	20.9	21.6	18.2	41.6
CD3	21.5	23.6	18.8	60
CD4
CD5
CD6
CD7
CD8
CD9
CD10
CD11
CD12
CD13
CD14
CD15
CD16
CD17
CD18
CD19
CD20
CD21
CD22
CD23

## Sheet: M. rufus
Macropus rufus
Specimen number FU K1
Vertebra		length (l)	ant width (b) centrum	ant height (h) centrum	pst width centrum	pst height centrum	min. dia. Centrum	trans proc width	neural spine height
C1
C2		36.49			19.68	11.26		40.59	31.9
C3		21.8	22.95	8.98	19.48	11.14	11.14	48.7	33.17
C4		20.75	21.4	11.01	19.59	11.72	10.62	50.8	31.68
C5		20.42	21.69	11.44	20.41	13.65	10.61	54.73	31.7
C6		21.4	21.6	14.32	22.94	14.04	12.71	59.39	36.25
C7		22.13	23.75	14.05	20.03	15.01	13.98	63.5	40.31
T1		23.83	24.29	14.39	24.98	14.81	13.62	69.78	78.05
T2		23.85	17.58	11.49	26.89	14.27	13.24	61	76.17
T3		25.06	19.41	13.4	26.36	14.55	13.21	57.62	74.02
T4		26.59	15.52	15.7	25.23	16.39	14.54	47.8	76.41
T5		25.29	16.07	14.09	25.79	16.09	14.89	54.82	82.47
T6		26.08	15.96	15.83	24.9	15.83	15.27	50.5	82.13
T7		26.85	15.31	15.04	25.58	16.53	15.88	45	69.52
T8		27.46	16.64	15.69	27.73	16.82	16.51	44.05	64.21
T9		28.13	17.05	15.84	29.29	18.12	16.06	46.68	59.91
T10		28.27	17.43	16.75	31.19	19.56	17.84	49.18	54.25
T11		29.59	17.3	19.25	33.36	21.11	18.77	52.26	52.54
T12		28.88	21.87	22.17	34.05	22.47	19.8	46.89	53.55
T13		30.43	21.73	20.98	29.96	23.92	19.76	46.81	58.91
L1		35.99	27.35	22.56	30.26	23.93	23.62	53.56	74.39
L2		41.5	29.21	25.22	33.3	24.99	22.73	53.49	76.24
L3		44.65	31.2	25.18	34.44	27.56	25.51	55.68	72.75
L4		47.45	33.25	26.7	39.84	22.7	26.34	67.28	71.58
L5		46.48	36.24	26.25	42.34	28.36	26.17	76.88	67.63
L6		41.98	39.58	26.75	41.4	27.15	25.02	85	51.89
S1		41.43	41.1	22.96	28.81	27.27	22.8	94.59	40.09
S2		34.23	28.16	24.56	34.18	27.39	21.32	72.42	42.98
CD1		44.8	29.94	26.17	31.6	28.11	22	82.85
CD2		44.14	28.16	26.27	31.65	26.08	22.37	89.66
CD3		47.14	26.57	25.97	31.88	26.78	22.4	91.88
CD4		56.35	26.7	26.83	32.38	27.8	23.5	94.72
CD5		67.7	27.48	28.03	32.7	27.7	27.04	78.98
CD6		75.29	30.43	28.19	40.9	28.44	24.4	66.56
CD7		79.65	34.88	28.07	39.31	29.7	22.04	53.82
CD8		78.65	34.43	28.23	36.32	29.31	21.9	47.26
CD9		76.98	35.91	28.48	34.38	28.65	21.18	45.35
CD10		72.82	35.37	28.14	33.42	25.93	20.36	43.66
CD11		69.9	35.33	27.3	30.81	25.01	19.84	41.63
CD12		66.15	31.95	26.63	26.92	23.34	18.35	38.83
CD13		60.92	27.01	23.69	15.19	21.35	17.17	34.58
CD14		56.83	26.62	24.53	24.54	22.2	17.38	32.06
CD15		50.26	21.94	20.16	19.21	16.07	14.13	27.71
CD16		43.66	17.86	16.18	17.35	14.14	11.67	22.35
CD17		37.06	16.25	13.39	14.49	11.02	8.83	16.91
CD18		30.34	14.19	11.48	11.4	9.03	7.48	12.66
CD19		22.85	10.46	8.46	8.9	6.6	5.67	8.77
CD20		15.07	7.56	6.11	6.16	4.63	3.86	6.16

## Sheet: S. harr
Sarcophilus harrissi
Specimen number FU Sh1
Vertebra	length (l)	ant width (b) centrum	ant height (h) centrum	pst width centrum	pst height centrum	trans proc width	neural spine height	min. dia. Centrum
C1
C2	17.12			11.5	7.36	28.48	19.35
C3	7.72	10.59	6.27	11.61	7.04	30.2	15.96
C4	7.25	11.07	7.1	11.02	7.12	32.39	14.63
C5	7.25	10.63	7.13	11.28	7.17	31.26	17.06
C6	6.95	12.09	7.27	12.01	7.3	34.67	17.14
C7	6.81	11.8	7.88	10.5	7.53	35.61	15.54
T1	8.26	9.24	7.15	12.11	7.08	32.52	24.48
T2	9.22	9.55	6.65	8.8	6.73	29.96	23.63
T3	9.81	7.53	6.98	7.88	7.02	26.48	27.61
T4	10.36	7.46	7.26	8.39	7.23	24.83	26.97
T5	10.63	7.42	7.22	8.12	7.06	23.64	20.67
T6	10.54	7.63	6.97	7.85	7.22	21.76	20.72
T7	10.75	7.41	7.19	8.19	7.17	21.08	20.48
T8	10.76	7.63	7.13	8.53	7.13	19.82	20.95
T9	10.75	7.82	7.15	9.41	6.82	19.88	20.03
T10	10.68	8.84	6.87	9.88	6.49	18.03	19.44
T11	10.88	9	6.79	11.66	6.75	17.89	19.7
T12	10.92	9.69	6.72	11.7	7.04	17.78	18.3
T13	11.02	9.91	7.19	11.15	7.55	16.31	19.49
L1	12.13	10.28	7.49	11.61	8.17	14.34	20.79
L2	13.77	10.69	8.39	12.23	8.81	14.14	19.73
L3	14.91	11.21	8.88	12.1	9.1	21.03	23.52
L4	15.87	11.12	9.06	13.34	9.27	20.79	23.32
L5	15.57	11.68	9.1	13.47	9.81	25.69	18.2
L6	15.44	11.8	9.56	14.27	9.54	29.21	17.65
S1	13.75	13.49	8.85	10.24	9.64	37.09	11.88
S2	13.08	10.24	9.64	9.06	7.3
S3	11.4	9.06	7.3	9.51	6.64	17.41
CD1	11.92	9.3	6.64	9.88	6.33	23.71
CD2	11.93	9.05	6.27	10.55		26.43
CD3	11.61	9.41	7.01	10.26	6.32	23.52
CD4	12.25	8.71	7.21	10.36	7.12	23.9
CD5	13.81	8.81	7.22	10.37	7.47	21.86
CD6	14.94	9.87	7.31	10.14	7.27	18.55
CD7	17.27	10.09	7.39	9.26	7.51	15.76
CD8	19.22	8.94	7.65	7.94	7.4	13.06
CD9	19.83	8.01	6.89	7.56	6.65	11.52
CD10	19.19	7.37	6.52	6.75	6.18	10.54
CD11	18.77	6.97	5.91	6.39	5.57	8.65
CD12	18.03	6.57	5.37	6.16	5.27	7.99
CD13	16.5	4.87	5.2	6.66	5.06	6.71
CD14	15.13	5.26	4.38	4.63	3.74	5.85
CD15	13.42	4.25	3.91	4.18	3.1	4.86
CD16	10.27	3.27	2.55	2.64	1.8	3.04

## Sheet: T. cyno tas
Thylacinus cyanocephalus
Specimen number Tas. Mus. A300
Vertebra	length (l)	ant width (b) centrum	ant height (h) centrum	pst width centrum	pst height centrum	trans proc width	neural spine height	min. dia. Centrum
C1
C2
C3	22			16	14
C4	22.7			16	13.5
C5	21.5			15.2	14.7
C6	20.4			15.4	16.2
C7	21			16	16.4
T1	20.8			17	15.5
T2	20.2			17	15.5
T3	20			17	15.5
T4	21			17.7	15.5
T5	20			17	15.5
T6	21			16.5	15.5
T7	20			17.5	14.6
T8	22			16.5	14.3
T9	22.3			17.5	14.6
T10	22.5			17.7	14.5
T11	24.5			18.4	15.3
T12	26.4			20.5	15.4
T13	27.4			20.4	15.5
L1	31.8			21.8	18
L2	34.4			22.3	17.4
L3	36			22.6	16.1
L4	36.3			23	16.6
L5	34			24.5	16.4
L6	32.5			23	16.3
S1	24.8			23	15.2
S2	21			17.4	10.8
CD1	20.6			17.4	11
CD2	20			16.3	11
CD3	19.5			15	11.4
CD4	20.05			13.8	11.7
CD5	21.4			12.9	11.7
CD6	24.6			13.2	11.4
CD7	29.2			13.8	11.1
CD8	31.8			14.3	11.7
CD9	32			13.4	11.8
CD10	32			12.2	10.5
CD11	32			12	11.5
CD12	31			12	11
CD13	30			11	10
CD14	28.5			10	8.2
CD15	25.5			9	8.8
CD16	25			9	8.6
CD17	21.5			8	7.5
CD18	16			6	5.4
CD19	12.4			5.6
CD20	10.6			4.6
CD21	4.4			2.4

## Sheet: T. cyno SAM
Thylacinus cyanocephalus
Specimen Flinders Palaeo ref. collection										SAM M1960									SAM M95
Vertebra	length (l)	ant width (b) centrum	ant height (h) centrum	pst width centrum	pst height centrum	trans proc width	neural spine height	min. dia. Centrum		Vertebra	length (l)	ant width (b) centrum	ant height (h) centrum	pst width centrum	pst height centrum	trans proc width	neural spine height		Vertebra	length (l)	ant width (b) centrum	ant height (h) centrum	pst width centrum	pst height centrum	trans proc width	neural spine height
C1										C1	NA					68.7	4.65		C1	NA					77.6	4.9
C2										C2	45.6					36.1	30.2		C2	49.7					39.8	38.6
C3										C3	22.7					42.3	18.8		C3	25.7					47.8	22.4
C4										C4	21.5					41.7	15.5		C4	25.9					49.1	20.2
C5										C5	21.7					40	16.6		C5	27.3					47.8	19.7
C6										C6	21					42.9	19.9		C6	25.5					50.3	27.2
C7										C7	20.5					44.3	33.3		C7	22.3					53.7	39.6
T1										T1	23.8					47.3	52.2		T1	25.5					53.3	62.2
T2										T2	27.3					43.4	52.8		T2	24.5					49.5	58
T3										T3	22.9					41.5	50.8		T3	22					46.5	54.9
T4										T4	24.1					38.7	48		T4	22.5					42.2	52.4
T5										T5	24					36.9	49.6		T5	21.5					39.9	52.4
T6										T6	24.7					34	43.6		T6	21.6					37.6	50.9
T7										T7	23.4					34.4	40.2		T7	21.6					36.8	43.4
T8										T8	24.9					32.9	32.4		T8	22.3					36.2	37.8
T9										T9	23.2					32.9	23.8		T9	24.2					37	27.1
T10										T10	22.1					29.4	21		T10	25					32.1	22.9
T11										T11	24.7					27.7	16.6		T11	26.5					30.8	21.9
T12										T12	28.2					25.8	17.5		T12	28.6					28.2	21.7
T13										T13	27.4					28.6	19.5		T13	30.4					31.5	24.8
L1	31.8	21.8	18							L1	29.9					39.1	23.4		L1	34.2					44.7	31.5
L2	34.4	22.3	17.4							L2	33.1					38.9	26.3		L2	36.7					47.4	32.4
L3	36	22	16.1							L3	35.2					48.7	25.6		L3	38.6					60	31.4
L4	36.3	23	16.6							L4	36.1					56.5	25.1		L4	39.2					67.2	29.7
L5	34	24.5	16.4							L5	33.8					63.1	26.5		L5	37.5					67.9	30.9
L6	32.5	23	16.3							L6	31.6					56.1	26		L6	31.2					65.4	31.6
S1										S1	24.2					46.7	2.9		S1	24.3					57.1	4.4
S2										S2	20.8					30.3	2.7		S2	22.4					39.9	1.4
CD1										CD1	20.9					47.3	0		CD1	22					56.5	0
CD2										CD2	18.9					43.2	0		CD2	20.6					47.9	0
CD3										CD3	18.5					40.2	0		CD3	20					44.3	0
CD4										CD4	19.5					33.9	0		CD4	20.4					40.8	0
CD5										CD5	21.4					30.3	0		CD5	22.9					35.6	0
CD6										CD6	23.7					26.8	0		CD6	25.9					33.1	0
CD7										CD7	28.5					22.6	0		CD7	32.6					23.3	0
CD8										CD8	32					18.8	0		CD8	30.2					25.7	0
CD9										CD9	32.4					18.7	0		CD9	34					22.2	0
CD10										CD10	32.4					17.5	0		CD10	33.8					20.7	0
CD11										CD11	31.6					16.5	0		CD11	33.9					18.9	0
CD12										CD12	61.2					15.2	0		CD12	33.6					16.9	0
CD13										CD13	31.1					14	0		CD13	32.3					16.2	0
CD14										CD14	30.1					12.9	0		CD14	31.8					14.9	0
CD15										CD15									CD15	30.9					13.7	0
CD16										CD16									CD16	29.4					13	0
CD17										CD17									CD17	27.2					11.1	0
CD18										CD18									CD18	25.3					9.5	0
CD19										CD19									CD19	23					8.5	0
CD20										CD20									CD20	20.9					7.4	0
CD21										CD21									CD21	18.1					5.9	0

## Sheet: Tr. vul
Trichosurus vulpecula
Specimen Flinders Palaeo ref. collection
Vertebra	length (l)	ant width (b) centrum	ant height (h) centrum	pst width centrum	pst height centrum	trans proc width	neural spine height	min. dia. Centrum
C1
C2	9.65			6.34	3.7	16.43	14.51	3.7
C3	5.7	7.26	3.52	6.54	3.34	17.2	10.54	3.22
C4	5.73	5.74	3.37	6.54	3.48	19.67	9.56	3.43
C5	4.54	5.69	3.37	6.57	3.43	19.24	8.77	3.41
C6	4.68	5.7	3.44	6.03	3.42	20.45	8.94	3.42
C7	4.79	5.46	3.49	7.42	3.53	20.53	9.73	3.52
T1	5.67	6.14	3.52	8.27	3.52	21.28	17.65	3.5
T2	6.7	6.16	3.55	7.55	3.89	16.99	16.39	3.33
T3	6.93	5.55	3.86	7.88	3.97	15.68	16.03	3.6
T4	7.11	5.62	3.62	7.62	3.92	14.74	15.53	3.7
T5	7.19	5.55	3.92	7.28	4.13	13.96	15.2	4
T6	7.24	5.63	4.39	7.61	4.41	13.45	14.72	4.2
T7	7.31	5.9	4.42	7.63	4.47	12.4	14.6	4.25
T8	7.36	6.49	4.52	7.6	4.5	10.82	14.26	4.15
T9	8.15	6.33	4.6	8.68	4.53	10.04	13.69	4.8
T10	9.52	6.82	4.78	9.36	5.17	10.31	11.28	4.95
T11	9.66	7.02	5.05	8.22	5.24	10.72	11.69	4.8
T12	11.01	8.74	5.36	8.97	5.74	10.57	11.61	5
T13	11.48	8.85	6.1	8.96	6.6		13.65	5.35
L1	11.61	8.71	6.8	8.85	6.72		14.75	5.09
L2	13.25	8.9	6.69	9.76	6.84		16.38	5.9
L3	14.59	9.62	6.84	9.91	7.06		18.6	6
L4	14.79	9.95	6.81	10.88	6.89		20.45	5.9
L5	14.65	9.94	6.89	11.98	7.15		19	5.7
L6	13.89	10.42	7.4	11.62	7.05		19.13	6.5
S1	13	11.87	6.74	7.62	6.3		16.86	7.1
S2	11.42	8.27	6.3	7.59	5.82		9.06	5.5
CD1	9.8	7.43	5.06	7.2	5.05		7.14	4.4
CD2	8.6	7.77	4.89	7.17	4.97			4.75
CD3	8.85	7.36	4.91	7.14	4.83			4.6
CD4	8.69	6.13	4.77	6.65	4.73			4.1
CD5	9.22	5.6	4.84	6.85	4.68			4
CD6	10.44	5.6	4.73	6.91	4.65			4
CD7	13.84	5.84	5.13	7.34	4.74			4.8
CD8	18.25	6.41	5.09	6.42	5.36			4.73
CD9	16.61	6.88	5.26	6.72	5.19			4.76
CD10	18.2	6.24	5.1	6.04	5.08			4.33
CD11	17.67	5.8	4.88	6.25	5.21			3.89
CD12	17.04	5.39	4.84	4.89	4.84			3.55
CD13	16.21	5.22	4.43	4.87	4.72			3.36
CD14	15.61	4.84	4.81	4.74	4.39			3.22
CD15	14.9	4.65	4.17	4.52	4.12			2.96
CD16	14.29	4.24	3.76	4.63	4.05			2.8
CD17	13.48	4.08	3.54	4	3.81			2.79
CD18	12.84	3.86	3.55	4.17	3.64			2.5
CD19	12.09	3.8	3.32	4.01	3.5			2.7
CD20	11.41	3.7	3.22	4.1	2.84			2.46
CD21	10.64	3.55	3.05	3.65	3			2.31
CD22	9.78	3.03	2.88	3.42	2.77			2.17
CD23	8.08	3.38	2.62	2.88	2.22			2.01

[truncated: 6 more sheets: L. lat, P. cine, D. viv, pelves, clavicles, membral indices]
